# Supplementary material for: Physical activity, sedentary behavior and pancreatitis risk: Mendelian randomization study
Source: PLoS One. 2023 Jul 19;18(7):e0287810. doi: 10.1371/journal.pone.0287810 (PMC10355380; doi:10.1371/journal.pone.0287810)
Supplement: S1 Appendix — (XLS) [file pone.0287810.s001.xls]

## Sheet: S1
S1 Table. Instrument variables of MVPA
SNP	effect_allele	other_allele	beta	eaf	se	P-value
rs10145335	G	A	-0.0141221	0.749389	0.00254139	2.74701e-08
rs1043595	G	A	0.014411	0.717135	0.00245416	4.30386e-09
rs1186721	G	A	-0.01299	0.684156	0.00237226	4.35561e-08
rs12912808	C	T	0.017546	0.851393	0.00310889	1.66323e-08
rs1921981	G	A	0.013037	0.674353	0.00237139	3.84952e-08
rs1974771	G	A	-0.0213389	0.900025	0.00367836	6.58422e-09
rs2035562	A	G	-0.0138763	0.327517	0.00235606	3.87083e-09
rs2114286	A	G	-0.0122453	0.465757	0.00221725	3.33749e-08
rs2942127	G	A	0.016037	0.175356	0.00290278	3.30042e-08
rs2988004	T	G	-0.0131708	0.557755	0.00223979	4.09344e-09
rs4886868	T	G	-0.0124954	0.414138	0.00226611	3.50707e-08
rs7326482	G	T	-0.0129605	0.384837	0.00229416	1.61061e-08
rs77742115	T	C	-0.018348	0.861681	0.00319777	9.59434e-09
rs7804463	T	C	0.0150095	0.529576	0.00221333	1.19008e-11
rs877483	T	C	0.0122277	0.433185	0.00222756	4.03576e-08
rs921915	T	C	-0.0138882	0.412095	0.00224013	5.65603e-10

## Sheet: S2
S2 Table Instrument variables of AccAve
SNP	effect_allele	other_allele	beta	eaf	se	P-value
rs12522261	G	A	0.210522	0.656527	0.0383038	3.88e-08
rs148193266	A	C	-0.510362	0.957332	0.0921544	3.06e-08
rs34517439	C	A	0.30792	0.879062	0.0562443	4.38e-08
rs55657917	T	G	-0.303418	0.779517	0.0439414	5.02e-12
rs59499656	A	T	-0.228253	0.655507	0.0382563	2.43e-09
rs6775319	A	T	0.225081	0.270752	0.040802	3.46e-08
rs9293503	T	C	0.328953	0.888495	0.0586852	2.08e-08

## Sheet: S3
S3 Table Instrument variables of Acc425
SNP	effect_allele	other_allele	beta	eaf	se	P-value
rs1856329	A	C	0.0274051	0.800668	0.00512717	9.03804e-08
rs4754194	C	T	-0.0253582	0.772976	0.0049128	2.4477e-07
rs62443625	T	C	-0.0255601	0.76673	0.00485794	1.42877e-07
rs743580	A	G	0.024886	0.510401	0.0041043	1.33276e-09

## Sheet: S4
S4 Table Instrument variables of LST
SNP	effect_allele	other_allele	beta	eaf	se	P-value
rs10041724	T	C	0.0249	0.8071	0.0044	1.52e-08
rs10059100	A	G	-0.0215	0.6074	0.0039	3.53e-08
rs1017550	A	G	0.0196	0.5864	0.0035	2.14e-08
rs10189857	A	G	-0.0274	0.5653	0.0035	4.93e-15
rs10222987	A	G	-0.0209	0.6355	0.0036	6.42e-09
rs10253861	A	G	-0.0198	0.5514	0.0035	1.54e-08
rs10400776	A	C	-0.0259	0.2593	0.0044	3.95e-09
rs10402308	A	G	0.0284	0.1801	0.005	1.35e-08
rs10469911	T	C	0.0204	0.6825	0.0037	3.52e-08
rs10739499	C	G	0.0249	0.3377	0.0037	1.7e-11
rs10772643	T	C	-0.0385	0.8923	0.0062	5.31e-10
rs10889193	A	C	0.0243	0.5547	0.0039	4.64e-10
rs11074658	T	C	-0.0239	0.5913	0.0039	8.89e-10
rs11097237	A	C	0.0291	0.1992	0.0048	1.34e-09
rs114590429	A	C	0.0376	0.1157	0.006	3.69e-10
rs11587591	A	G	0.0219	0.7344	0.0039	1.96e-08
rs1188887	T	C	0.0258	0.6673	0.0041	3.12e-10
rs11972285	A	G	0.0384	0.8456	0.0056	7.03e-12
rs12062845	A	C	0.0281	0.2158	0.0042	2.22e-11
rs12188899	A	G	-0.0274	0.797	0.0048	1.14e-08
rs12206846	A	G	0.0199	0.4054	0.0036	3.24e-08
rs12251016	A	T	-0.0381	0.6563	0.004	1.65e-21
rs12324720	A	G	-0.0271	0.1756	0.0046	3.83e-09
rs12463321	A	G	-0.0317	0.1478	0.0055	8.23e-09
rs12617870	T	G	0.0263	0.5377	0.0035	5.72e-14
rs12678836	A	C	0.0232	0.424	0.0035	3.39e-11
rs13017586	A	G	-0.0401	0.8493	0.0054	1.12e-13
rs13089152	T	C	-0.0234	0.6691	0.0041	1.15e-08
rs13235840	A	T	-0.0313	0.8186	0.005	3.85e-10
rs13301354	T	C	-0.0211	0.3769	0.0037	1.18e-08
rs1362910	A	G	0.0253	0.4188	0.0035	4.88e-13
rs1391954	T	G	0.0245	0.4439	0.004	9.07e-10
rs16896229	T	C	0.03	0.1357	0.0051	4.04e-09
rs17621391	T	C	0.0243	0.7351	0.0041	3.09e-09
rs17801257	A	G	-0.0292	0.1247	0.0053	3.6e-08
rs197439	A	G	-0.0259	0.6007	0.0039	3.12e-11
rs249960	A	G	0.0298	0.8178	0.005	2.52e-09
rs2529484	C	G	0.0221	0.3515	0.0036	8.31e-10
rs2738284	A	G	-0.0215	0.3291	0.0037	6.22e-09
rs2783992	T	C	-0.0242	0.5385	0.0038	1.91e-10
rs28458909	T	C	0.0364	0.1229	0.0059	6.85e-10
rs2964252	A	G	-0.0235	0.3158	0.0037	2.13e-10
rs36079846	T	C	-0.0239	0.5205	0.0038	3.19e-10
rs364789	A	G	0.0275	0.7568	0.0044	4.1e-10
rs3759344	A	G	0.0452	0.1063	0.0062	3.09e-13
rs3781412	A	G	-0.0208	0.6005	0.0036	7.57e-09
rs3791033	T	C	0.0331	0.669	0.0041	6.85e-16
rs3810155	C	G	0.0284	0.3648	0.004	1.25e-12
rs396321	T	C	-0.0213	0.5128	0.0035	1.16e-09
rs4148862	A	C	-0.0257	0.2855	0.0042	9.41e-10
rs421151	A	G	-0.036	0.9161	0.0063	1.1e-08
rs4460001	A	C	-0.0193	0.4324	0.0035	3.5e-08
rs4604890	T	C	0.034	0.1867	0.0049	3.96e-12
rs469565	T	C	-0.0259	0.7735	0.0046	1.8e-08
rs474252	C	G	-0.0218	0.3909	0.0038	9.65e-09
rs4840525	A	C	0.0225	0.4969	0.0038	3.2e-09
rs558134	T	C	-0.0225	0.3835	0.0036	4.1e-10
rs56151256	A	C	0.0285	0.7498	0.0044	9.34e-11
rs56316093	C	G	-0.0267	0.7826	0.0046	6.46e-09
rs58087899	A	G	-0.0222	0.4556	0.004	2.86e-08
rs6010651	A	C	0.0235	0.6201	0.004	4.23e-09
rs6031972	T	C	-0.0225	0.5236	0.0038	3.2e-09
rs6102913	T	C	-0.0193	0.4736	0.0035	3.5e-08
rs61166637	C	G	0.0242	0.6711	0.0043	1.82e-08
rs61813324	T	C	0.031	0.1361	0.0057	5.37e-08
rs62131183	A	G	-0.0539	0.0469	0.0091	3.16e-09
rs6457816	T	C	-0.0414	0.9343	0.007	3.33e-09
rs6556840	A	G	0.0204	0.3366	0.0037	3.52e-08
rs657412	T	G	-0.033	0.1047	0.0058	1.27e-08
rs66723933	A	C	-0.028	0.1743	0.0051	4.01e-08
rs6674314	A	G	0.0274	0.8134	0.0049	2.25e-08
rs68049022	T	C	0.0314	0.7981	0.0048	6.08e-11
rs6857	T	C	-0.0369	0.1689	0.0047	4.13e-15
rs6893149	A	G	0.0302	0.8118	0.0044	6.71e-12
rs72671494	T	C	-0.0349	0.8595	0.0056	4.6e-10
rs73405293	A	G	-0.0308	0.147	0.0054	1.17e-08
rs73420302	C	G	-0.03	0.1785	0.0051	4.04e-09
rs7430216	T	C	0.025	0.2227	0.0042	2.64e-09
rs74996610	C	G	-0.0513	0.9545	0.0093	3.47e-08
rs7616518	A	G	0.0196	0.4499	0.0035	2.14e-08
rs76267866	A	T	-0.0297	0.7923	0.0047	2.63e-10
rs76602404	T	C	-0.0266	0.2194	0.0049	5.68e-08
rs78394231	T	C	-0.0381	0.9015	0.0065	4.59e-09
rs78451709	T	C	-0.0277	0.7954	0.0048	7.89e-09
rs7969719	T	C	0.0271	0.3131	0.0037	2.4e-13
rs7991062	C	G	-0.0335	0.6577	0.0041	3.07e-16
rs8178591	T	C	0.0231	0.2618	0.0039	3.16e-09
rs841020	T	C	0.0269	0.1923	0.0044	9.74e-10
rs9278004	A	G	0.0394	0.1487	0.0057	4.77e-12
rs9867121	A	C	-0.0317	0.1829	0.005	2.3e-10
rs9915831	A	G	0.0253	0.4052	0.0039	8.75e-11
rs993884	T	C	-0.0218	0.6328	0.004	5.04e-08

## Sheet: S5
S5 Table Instrument variables of Sedentary commuting
SNP	effect_allele	other_allele	beta	eaf	se	P-value
rs149246922	T	C	0.1346	0.0267	0.0266	4.18926e-07
rs308676	T	C	-0.0577	0.8626	0.0108	9.16265e-08
rs76374890	T	C	-0.0876	0.0579	0.0172	3.52398e-07

## Sheet: S6
S6 Table Instrument variables of Sedentary behavior at work
SNP	effect_allele	other_allele	beta	eaf	se	P-value
rs1368585	T	C	0.0235	0.6007	0.0042	2.2e-08
rs1446951	A	C	-0.0243	0.566	0.0042	7.22e-09
rs2265951	A	G	0.0317	0.312	0.0058	4.62e-08
rs4596363	A	G	-0.0327	0.3116	0.0058	1.72e-08
rs79248502	C	G	-0.0655	0.9407	0.0118	2.84e-08
rs8450	A	G	-0.0315	0.3048	0.005	2.98e-10

## Sheet: S7
S7 Table MR estimates of the causal association between PA and sedentary behavior and pancreatitis
Exposure	Outcome	IVW		Weighted median		MR-Egger
		OR (95CI%)	p	OR (95CI%)	p	OR (95CI%)	p
MVPA	AP	0.45(0.19-1.06)	0.0682	0.85(0.31-2.33)	0.7496	0.03(1.09×10-4-9.86)	0.26
	CP	0.60(0.20-1.82)	0.3625	0.78(0.19-3.22)	0.7387	6.60(3.34×10-3-1.30×104)	0.6334
AccAve	AP	0.96(0.89-1.03)	0.2737	0.95(0.86-1.04)	0.2832	1.20(0.88-1.64)	0.3087
	CP	0.92(0.81-1.04)	0.177	0.94(0.81-1.08)	0.3771	1.15(0.68-1.96)	0.6306
Acc425	AP	0.40(0.14-1.18)	0.098	0.40(0.13-1.24)	0.1147	2.95×109 (1.05-8.30×1018)	0.1884
	CP	0.41(0.13-1.27)	0.1225	0.51(0.14-1.88)	0.3102	9.00×104(1.63×10-8-4.96×1017)	0.5256
LST	AP	1.38(1.16-1.64)	0.0002	1.44(1.12-1.85)	0.0047	1.49(0.66-3.41)	0.3412
	CP	1.23(0.97-1.57)	0.0936	1.13(0.79-1.61)	0.5147	0.86(0.27-2.75)	0.7933
Sedentary commuting	AP	0.79(0.44-1.40)	0.4204	0.79(0.40-1.56)	0.5021	0.65(0.11-3.90)	0.718
	CP	1.48(0.68-3.21)	0.326	1.38(0.55-3.47)	0.4984	1.76(0.16-19.82)	0.7275
Sedentary behavior at work	AP	0.80(0.46-1.37)	0.4113	0.90(0.44-1.85)	0.7801	1.77(0.24-12.87)	0.602
	CP	0.57(0.27-1.18)	0.1267	0.68(0.28-1.69)	0.4115	1.76(0.12-25.28)	0.6974
MR, Mendelian randomization; IVW, inverse variance weighted; WM, weighted median; MVPA, moderate to vigorous physical activity; AccAve, accelerometer-based PA (average acceleration); Acc425, accelerometer-based PA (fraction of time with accelerations >425 milli-gravities); LST, leisure screen time; AP, acute pancreatitis; CP, chronic pancreatitis.
